# Supplementary material for: Validation of suitable reference genes by various algorithms for gene expression analysis in Isodon rubescens under different abiotic stresses
Source: Sci Rep. 2022 Nov 15;12:19599. doi: 10.1038/s41598-022-22397-5 (PMC9666634; doi:10.1038/s41598-022-22397-5)
Supplement: Supplementary file 2 — Supplementary Table 1. [file 41598_2022_22397_MOESM2_ESM.xlsx]

## Sheet: Sheet1
Supplementary Table S1. The sequences of 12 candidate reference genes
Genes	Sequence
18S	AAAAGATGACGGTCAAGACCTCGTCCTTTCTCTCTTTCCATTGCGTTTGAGAGGATGTGGCGGGGAATTGCCGTGATCGATGAATGCTACCTGGTTGATCCTGCCAGTAGTCATATGCTTGTCTCAAAGATTAAGCCATGCATGTGTAAGTATGAACGAATTCAGACTGTGAAACTGCGAATGGCTCATTAAATCAGTTATAGTTTGTTTGATGGTAACTACTACTCGGATAACCGTAGTAATTCTAGAGCTAATACGTGCAACAAACCCCGACTTATGGAAGGGACGCATTTATTAGATAAAAGGTCGACGCGGGCTCTGGCTTGCTCTGATGATTCATGATAACTCGACGGATCGCATGGCCTCTGTGCTGGCGACGCATCATTCAAATTTCTGCCC…
TUB	ATGCGAGAGATTCTTCACATACAAGGTGGCCAATGCGGAAACCAGATCGGAGCTAAGTTCTGGGAAGTAGTTTGCGCCGAGCACGGGATCGATTCGACGGGAAGATACCAAGGAGAGAACGATTTGCAACTCGAACGAGTCAATGTCTACTACAACGAAGCGAGTTGCGGAAGATTCGTCCCACGCGCCGTCCTCATGGATCTAGAGCCTGGTACTATGGATAGTGTCAGATCCGGTCCGTACGGTCAGATCTTCCGTCCTGATAACTTCGTATTTGGTCAATCCGGTGCCGGTAACAATTGGGCTAAAGGACACTACACTGAAGGTGCTGAGCTTATCGATTCCGTTCTCGATGTTGTTCGTAAGGAAGCTGAGAATTGTGACTGCTTGCAAGGATTC…
EF-1A	ATGGGTAAAGAGAAGTTTCACATTAACATTGTGGTCATTGGTCATGTTGATTCTGGAAAATCGACCACAACTGGTCACTTGATCTATAAGCTTGGTGGTATTGACAAGCGTGTCATCGAGAGGTTCGAGAAGGAGGCTGCTGAGATGAACAAGAGGTCCTTCAAGTACGCATGGGTGTTGGACAAACTTAAGGCCGAGCGTGAGCGTGGTATTACCATCGATATTGCTCTATGGAAGTTCGAGACCACCAAGTACTACTGCACAGTCATTGATGCCCCAGGACATCGTGATTTCATCAAGAACATGATTACTGGTACCTCCCAGGCTGATTGTGCTGTTCTTATCATTGACTCCACCACTGGAGGTTTTGAGGCTGGTATCTCTAAGGATGGTCAGACC…
ACT	ATGGCCGATGGTGAGGATATTCAGCCACTTGTCTGTGACAATGGAACTGGAATGGTGAAGGCTGGTTTTGCTGGTGATGATGCCCCGAGAGCAGTGTTCCCAAGTATTGTTGGTCGTCCTAGGCACACTGGTGTCATGGTTGGTATGGGTCAGAAAGATGCTTACGTTGGTGATGAAGCTCAGTCCAAGAGAGGTATCCTCACTCTGAAGTATCCAATCGAACATGGTATTGTAAGTAACTGGGATGACATGGAAAAGATATGGCATCACACTTTCTACAACGAGCTTCGTGTTGCCCCTGAGGAGCACCCAGTTCTACTCACAGAGGCACCTCTTAACCCTAAAGCTAACAGGGAGAAGATGACTCAGATCATGTTTGAGACATTCAATGTCCCTGCC…
Apt	ATGTTTGCCGTGGAGAATGGGTTGCAGGGAGACCCGAGATTAAAGGCCATCTCCGACGCCATTCGTGTCATTCCTCACTTCCCCAAGACTGGGATCATGTTTCAGGACATAACAACGTTGTTGCTGGATCCAGTTGCCTTTAAACATGTCGTCGACATCTTCGTTGATCGTTACAAGCACATGAACATCTCTCTCGTCGCCGGAGTAGAGGCGAGAGGATTCATATTTGGACCTCCCATCGCGTTAGCCATAGGTGCCAAGTTCGTTCCACTACGCAAACCGGGAAAACTACCCGGGAGAGTGATAAGCGAAGAGTACGAACTTGAGTATGGAAGAGATTGTCTAGAGATGAGTGTAGAAGCCGTCAAATCGGAGGAACGAGCTCTCATCATCGACGAT…
HIS	TATTTTCTAGCGAAGTATTATCTTCTGCTCTGATTCTTCATCTCTCTCACAGAAAAAAGTAAAAAAAAACCTAGATCGCTCTTCACATCTCTTCGAACGATTCTCTCTTTCAAGATGCAAATTTTCGTGAAAACACTCACTGGTAAGACCATCACTCTCGAGGTTGAGAGCTCTGACACCATCGACAATGTTAAGGCAAAGATCCAGGACAAGGAAGGCATTCCTCCTGACCAGCAAAGATTGATCTTCGCTGGTAAGCAGCTAGAAGATGGCCGCACCTTGGCTGATTACAACATCCAGAAAGAATCAACACTCCACTTGGTTCTCAGGTTAAGAGGTGGTATGCAGATCTTTGTCAAGACTCTGACTGGCAAAACCATTACCTTGGAGGTTGAAAGC…
UBQ	TATTTTCTAGCGAAGTATTATCTTCTGCTCTGATTCTTCATCTCTCTCACAGAAAAAAGTAAAAAAAAACCTAGATCGCTCTTCACATCTCTTCGAACGATTCTCTCTTTCAAGATGCAAATTTTCGTGAAAACACTCACTGGTAAGACCATCACTCTCGAGGTTGAGAGCTCTGACACCATCGACAATGTTAAGGCAAAGATCCAGGACAAGGAAGGCATTCCTCCTGACCAGCAAAGATTGATCTTCGCTGGTAAGCAGCTAGAAGATGGCCGCACCTTGGCTGATTACAACATCCAGAAAGAATCAACACTCCACTTGGTTCTCAGGTTAAGAGGTGGTATGCAGATCTTTGTCAAGACTCTGACTGGCAAAACCATTACCTTGGAGGTTGAAAGC…
TUA	ATGAGAGAGTGCATTTCGATCCACATTGGTCAGGCTGGTATCCAGGTCGGAAATGCTTGCTGGGAGCTGTACTGTCTTGAACATGGCATTCAGCCTGATGGCCAGATGCCGAGTGACAAGACTGTTGGTGGAGGTGACGATGCTTTCAACACCTTCTTCAGTGAAACCGGTGCAGGTAAGCACGTCCCACGTGCTGTCTTTGTTGATCTTGAGCCAACTGTGATCGACGAGGTCAGGACTGGTACTTACCGTCAGCTTTTCCACCCTGAACAACTCATCAGCGGTAAAGAAGATGCAGCTAACAATTTCGCCCGTGGTCATTACACCATTGGGAAAGAGATTGTTGACCTGTGCTTAGACCGTATCAGAAAGCTTGCTGATAACTGTACTGGTCTCCAA…
Cycl	ATGAGAGAGTGCATTTCGATCCACATTGGTCAGGCTGGTATCCAGGTCGGAAATGCTTGCTGGGAGCTGTACTGTCTTGAACATGGCATTCAGCCTGATGGCCAGATGCCGAGTGACAAGACTGTTGGTGGAGGTGACGATGCTTTCAACACCTTCTTCAGTGAAACCGGTGCAGGTAAGCACGTCCCACGTGCTGTCTTTGTTGATCTTGAGCCAACTGTGATCGACGAGGTCAGGACTGGTACTTACCGTCAGCTTTTCCACCCTGAACAACTCATCAGCGGTAAAGAAGATGCAGCTAACAATTTCGCCCGTGGTCATTACACCATTGGGAAAGAGATTGTTGACCTGTGCTTAGACCGTATCAGAAAGCTTGCTGATAACTGTACTGGTCTCCAA…
GADPH	ATGGCTGACAAGAAGATCAGAATCGGAATCAACGGTTTCGGAAGAATCGGTCGTTTGGTTGCTAGAGTTGTTCTTCAGAGGGATGATGTTGAGCTCGTCGCTGTTAACGATCCTTTCATCACCACCGAGTACATGACATACATGTTTAAGTATGACAGTGTTCACGGTCAGTGGAAGCACCATGAGCTTAAGGTGAAGGATGACAAAACTCTTCTCTTCGGTGAGAAGCCAGTCACTGTTTTCGGCATCAGGAACCCTGAGGACATCCCATGGGGTGAGGCTGGAGCTGACTTTGTTGTTGAGTCTACTGGTGTCTTCACTGACAAAGACAAGGCTGCTGCTCACTTGAAGGGTGGTGCTAAAAAGGTTGTCATCTCTGCCCCAAGCAAAGATGCGCCC…
eIF	ATGTCCGACGAGGAGCATCACTTTGAGTCCAGTGACGCCGGAGCGTCCAAAACCTACCCTCAACAAGCTGGAACCATCCGTAAGAATGGTTACATCGTCATCAAAAATCGTCCCTGCAAGGTTGTTGAGGTTTCAACCTCGAAGACTGGCAAGCATGGTCATGCTAAATGTCATTTTGTAGCTATTGATATCTTCACCAGCAAGAAACTCGAAGATATTGTTCCTTCTTCCCACAATTGTGATGTTCCTCATGTCAACCGTACTGATTATCAGCTGATTGACATTTCTGAAGATGGATATGTCAGTTTGTTGACTGATAACGGTAGTACCAAGGATGACCTTAAGCTCCCTAATGATGACACTCTGCTCCAACAGATCAAGAGTGGGTTTGATGATGGA…
PP2A	ATGCCGCCGGCGACCGGAGATATCGATCGTCAGATCGAGCAGCTTATGGAGTGTAAAGCGTTATCTGAAACGGAGGTGAAGATGTTGTGTGAGCACGCAAAGACGATTCTTGTGGAAGAGTATAATGTTCAACCGGTTAAATGTCCGGTTACCGTCTGCGGTGATATCCACGGCCAATTTTACGATCTAATCGAGCTTTTTCGTATCGGTGGTTCTTCTCCTGATACTAATTATCTTTTCATGGGTGATTATGTTGATCGAGGGTATTATTCTGTGGAGACAGTCTCACTTTTGGTAGCACTGAAAGTTCGTTACAGAGATAGACTTACTATCCTAAGAGGGAATCATGAAAGCCGTCAAATTACTCAAGTGTATGGGTTTTATGATGAATGTTTGAGG…
