# Supplementary material for: Validation of suitable reference genes by various algorithms for gene expression analysis in Isodon rubescens under different abiotic stresses
Source: Sci Rep. 2022 Nov 15;12:19599. doi: 10.1038/s41598-022-22397-5 (PMC9666634; doi:10.1038/s41598-022-22397-5)
Supplement: Supplementary file 3 — Supplementary Table 2. [file 41598_2022_22397_MOESM3_ESM.xlsx]

## Sheet: Sheet1
Supplementary Table S2. Value of CT of all samples
Tissues	18S	TUB	EF-1A	ACT	Apt	HIS	UBQ	TUA	Cyc1	GADPH	eIF	PP3
root	10.2428	29.6579	30.3562	26.683	26.3712	29.1746	24.9685	24.4858	28.6999	24.356	26.3574	27.2279
root	10.0766	29.2541	29.2922	26.9138	27.198	28.8221	25.1346	24.371	28.6047	24.3717	26.5855	27.4514
root	10.2864	29.0988	28.8124	27.0482	27.3162	28.8609	24.5241	24.3113	29.467	24.4762	26.6674	27.3032
stem	9.95797	28.5916	28.9924	25.0134	25.4899	29.197	27.2921	23.0415	22.5083	22.8915	25.9756	23.3033
stem	9.95198	29.121	29.1679	25.0023	25.651	28.9873	27.283	23.0977	22.4593	22.9371	25.7649	24.1631
stem	9.9694	28.9547	29.4908	25.1117	25.5253	28.9625	27.5442	23.0196	23.5057	22.9408	25.9928	24.7431
leaf	9.61536	28.5329	30.3388	26.994	27.1566	27.3878	27.2276	23.5248	26.7216	23.5596	25.3655	27.8605
leaf	9.56788	28.2853	30.4231	26.8697	27.0974	27.3274	27.0825	23.5965	26.6228	23.4512	25.3107	27.1556
leaf	9.48179	28.7418	29.4865	26.5414	26.9225	27.1864	26.965	23.4462	26.6633	23.5059	25.3639	27.2361
flower	8.25539	28.8943	29.2833	24.7945	23.997	26.3265	23.8034	21.2386	25.9947	22.9164	24.4147	25.3886
flower	8.1242	28.8683	29.1873	24.5453	23.8988	26.1739	23.8223	21.1725	25.9831	22.8594	24.7582	25.2022
flower	8.23378	28.7608	29.2762	24.4942	24.0372	26.2711	23.6085	21.1616	26.0004	22.8259	24.5203	25.1646
SA treatment	18S	TUB	EF-1A	ACT	Apt	HIS	UBQ	TUA	Cyc1	GADPH	eIF	PP2A
SA-0h	10.2428	29.6579	30.3562	26.683	26.3712	29.1746	24.9685	24.4858	28.6999	24.356	26.3574	27.2279
SA-0h	10.0766	29.2541	29.2922	26.9138	27.198	28.8221	25.1346	24.371	28.6047	24.3717	26.5855	27.4514
SA-0h	10.2864	29.0988	28.8124	27.0482	27.3162	28.8609	24.5241	24.3113	29.467	24.4762	26.6674	27.3032
SA-4h	9.95797	28.5916	28.9924	25.0134	25.4899	29.197	27.2921	23.0415	22.5083	22.8915	25.9756	23.3033
SA-4h	9.95198	29.121	29.1679	25.0023	25.651	28.9873	27.283	23.0977	22.4593	22.9371	25.7649	24.1631
SA-4h	9.9694	28.9547	29.4908	25.1117	25.5253	28.9625	27.5442	23.0196	23.5057	22.9408	25.9928	24.7431
SA-8h	9.61536	28.5329	30.3388	26.994	27.1566	27.3878	27.2276	23.5248	26.7216	23.5596	25.3655	27.8605
SA-8h	9.56788	28.2853	30.4231	26.8697	27.0974	27.3274	27.0825	23.5965	26.6228	23.4512	25.3107	27.1556
SA-8h	9.48179	28.7418	29.4865	26.5414	26.9225	27.1864	26.965	23.4462	26.6633	23.5059	25.3639	27.2361
SA-12h	8.25539	28.8943	29.2833	24.7945	23.997	26.3265	23.8034	21.2386	25.9947	22.9164	24.4147	25.3886
SA-12h	8.1242	28.8683	29.1873	24.5453	23.8988	26.1739	23.8223	21.1725	25.9831	22.8594	24.7582	25.2022
SA-12h	8.23378	28.7608	29.2762	24.4942	24.0372	26.2711	23.6085	21.1616	26.0004	22.8259	24.5203	25.1646
MeJA treatment	18S	TUB	EF-1A	ACT	Apt	HIS	UBQ	TUA	Cyc1	GADPH	eIF	PP2A
MeJA-0h	8.90783	28.0051	27.881	22.6031	23.9082	26.6803	24.1183	21.6537	23.8838	21.5113	23.9718	26.0026
MeJA-0h	8.80244	27.7571	27.8542	22.8516	23.8998	26.7955	24.0127	21.6779	23.9903	21.3911	24.0132	26.1091
MeJA-0h	8.96353	27.6399	28.0208	22.645	23.88	26.9209	24.115	21.5888	24.0219	21.407	24.053	26.1268
MeJA-4h	11.4251	29.1895	28.4313	25.1724	23.7192	28.9897	24.4754	21.7646	24.4198	22.7526	24.9057	26.3963
MeJA-4h	11.2664	29.3928	28.1886	25.0839	23.937	28.5573	24.6488	21.7586	24.1303	22.8345	24.984	26.3019
MeJA-4h	11.3123	29.1571	28.3285	24.9107	23.7559	28.8138	24.5151	21.7173	24.0903	22.8317	24.9825	26.7577
MeJA-8h	8.99039	26.3559	26.5141	25.4414	23.8757	26.5138	24.822	23.109	25.2061	23.0048	24.687	25.7463
MeJA-8h	9.04527	26.5598	26.4866	25.238	23.8551	26.56	24.7913	22.9433	25.1509	23.0404	24.5534	25.6415
MeJA-8h	8.91814	26.6684	26.2064	25.2744	23.8124	26.4578	24.7176	22.9771	25.0471	23.0697	24.4094	25.9522
MeJA-12h	11.9221	28.7655	27.707	26.2154	26.0664	27.9041	26.1711	26.9857	25.9592	24.6206	26.6056	27.4354
MeJA-12h	11.7766	28.3047	27.6172	26.2243	25.8561	28.1085	26.1255	26.8671	26.0222	24.5331	26.3681	27.695
MeJA-12h	11.9053	28.4126	27.933	25.9764	25.736	27.9944	25.979	26.931	25.9544	24.3261	26.2973	27.6568
ABA treatment	18S	TUB	EF-1A	ACT	Apt	HIS	UBQ	TUA	Cyc1	GADPH	eIF	PP2A
ABA-0h	12.9563	28.6314	27.4181	26.5144	27.1718	28.012	25.8553	26.9099	27.0408	25.1267	26.2674	25.817
ABA-0h	12.5082	28.4581	27.2017	26.9337	27.251	26.8829	26.5262	27.7287	26.3386	24.7851	25.8826	25.7769
ABA-0h	12.5931	28.3484	27.1904	26.2085	27.6486	27.6242	25.8799	25.2828	26.5716	25.2235	25.9264	25.8768
ABA-4h	10.0391	28.5395	27.7832	26.8537	26.2089	27.9829	26.4115	25.4094	27.3607	24.0435	24.4501	26.7406
ABA-4h	9.97544	29.0281	27.7147	26.8023	26.1482	28.1904	26.7432	25.5175	27.6556	23.7235	24.7041	26.9983
ABA-4h	9.94368	28.4171	27.9063	26.9069	26.1661	27.996	27.1875	25.272	27.5204	24.1374	24.469	27.0778
ABA-8h	11.1915	27.9018	27.2677	26.5187	26.276	27.0593	25.8883	24.9243	27.2419	24.2288	25.0808	26.524
ABA-8h	11.0833	27.8554	27.2234	26.6242	26.2007	27.4104	25.8678	24.9882	27.1113	24.3761	25.1194	26.6398
ABA-8h	11.1969	28.0135	27.4113	26.4003	25.9703	27.3775	25.7586	24.671	27.1589	24.3189	25.2998	26.5625
ABA-12h	12.2424	29.5251	27.2636	28.5569	27.958	28.619	26.7194	28.2423	27.4857	26.3855	26.4959	27.0436
ABA-12h	11.9592	30.2044	27.2069	28.6984	27.9691	27.3625	26.804	27.9916	27.8909	26.6377	26.575	27.0842
ABA-12h	12.0813	28.811	26.3155	28.5148	27.778	27.7692	26.3618	27.9149	27.6375	26.61	26.535	26.8467
Dehy treatment	18S	TUB	EF-1A	ACT	Apt	HIS	UBQ	TUA	Cyc1	GADPH	eIF	PP2A
Dehy-0h	9.67859	28.2779	25.9415	26.2502	26.7113	27.4269	26.7818	25.5805	28.0694	25.0656	26.024	26.6365
Dehy-0h	10.618	28.895	27.3647	27.7455	26.7129	27.7664	26.9771	26.6388	28.3286	25.0642	26.2479	26.3065
Dehy-0h	10.6478	28.8437	26.8048	27.5085	26.6306	28.3088	27.003	27.1343	28.3968	25.1101	26.0666	26.4211
Dehy-4h	10.4667	29.9258	26.388	26.2915	24.8344	27.1776	26.2075	25.1807	27.2395	23.791	24.8987	25.4247
Dehy-4h	10.1869	28.7117	25.5991	26.1626	25.379	27.4237	25.9981	25.0617	25.8091	23.9109	25.0535	24.0082
Dehy-4h	9.53004	28.0416	25.7244	25.8842	25.3089	26.865	25.9682	26.1593	26.6147	23.8792	25.0992	25.1546
Dehy-8h	12.1525	30.404	29.1994	28.3661	26.8695	28.982	27.1796	27.7882	29.6082	25.9409	26.312	27.695
Dehy-8h	11.7165	32.1324	28.5935	28.3999	26.9001	28.8275	27.8231	26.9951	29.8403	25.7225	25.8912	26.9422
Dehy-8h	11.3763	31.1846	29.005	28.54	27.1552	29.1949	27.6378	26.7588	29.1625	25.7945	25.8003	26.8763
Dehy-12h	14.4809	33.8053	27.1205	29.3344	27.5225	29.9115	28.3804	28.0554	29.0983	27.8324	27.4298	27.2494
Dehy-12h	14.2661	30.0088	27.4498	31.2154	27.6705	30.3835	28.6554	28.6199	24.9772	27.9172	27.4182	27.0981
Dehy-12h	14.0554	31.2876	27.5677	31.4593	27.9176	28.7815	27.698	27.7912	28.6116	28.0924	27.8579	27.2921
NaCl treatment	18S	TUB	EF-1A	ACT	Apt	HIS	UBQ	TUA	Cyc1	GADPH	eIF	PP2A
NaCl-0h	11.5566	27.0965	26.3616	25.7199	26.258	26.7012	25.6467	26.4969	26.7823	24.9514	25.0408	25.9519
NaCl-0h	11.6304	27.2012	26.0681	25.8784	26.2126	26.3991	25.6728	26.0596	26.8806	25.062	24.9422	25.9477
NaCl-0h	11.4301	27.1369	26.0865	25.9781	26.4249	26.5665	25.6779	25.9466	26.8875	24.8838	24.9855	25.7528
NaCl-4h	12.1015	28.97	27.97	27.984	27.7678	27.8367	27.7497	26.1179	27.9411	24.8595	24.9883	26.6024
NaCl-4h	11.16	28.8733	28.6404	27.6849	27.4163	28.9297	27.5871	27.1036	27.4721	24.8376	25.3215	26.2384
NaCl-4h	10.5879	29.2086	26.7524	28.0348	27.6207	28.6044	26.4626	25.4206	27.4666	24.7016	25.0346	26.6183
NaCl-8h	8.94629	27.5591	26.7015	26.5346	25.6624	27.1806	25.7358	24.9927	26.7507	23.5744	23.7603	26.1525
NaCl-8h	9.11171	27.4777	26.8209	26.4116	25.2627	27.0316	25.8963	24.7318	26.9123	23.5805	23.7675	25.8987
NaCl-8h	9.0967	27.5698	27.0501	26.3763	25.8479	27.116	25.7103	24.8413	26.8276	23.7732	23.7427	25.7083
NaCl-12h	10.947	28.8518	28.0997	28.193	26.734	28.2073	27.2918	26.4313	28.2891	25.1593	25.2398	27.0571
NaCl-12h	10.603	29.132	27.9683	28.2248	26.915	28.1709	27.0692	26.1153	28.5603	25.2482	25.1726	27.3043
NaCl-12h	10.8506	29.058	27.9291	27.9592	26.6612	27.7495	27.1749	26.2501	28.1715	25.1518	24.9832	27.1084
